# Supplementary material for: Surgical Experience and Functional Outcomes after Laparoscopic and Robot-Assisted Partial Nephrectomy: Results from a Multi-Institutional Collaboration
Source: J Clin Med. 2024 Oct 9;13(19):6016. doi: 10.3390/jcm13196016 (PMC11477761; doi:10.3390/jcm13196016)
Supplement: Supplementary file 1 [file jcm-13-06016-s001.zip]

Archive with 1 entries (1 files):
- jcm-3079239-supplementary.pdf
